# Supplementary material for: Mycoplasma genitalium Provokes Seminal Inflammation among Infertile Males
Source: Int J Mol Sci. 2021 Dec 15;22(24):13467. doi: 10.3390/ijms222413467 (PMC8707260; doi:10.3390/ijms222413467)
Supplement: Supplementary file 1 [file ijms-22-13467-s001.zip]

Archive with 1 entries (1 files):
- ijms-1498523-supplementary.pdf
